# Supplementary material for: Combined Inhibition of IAPs and WEE1 Enhances TNFα- and Radiation-Induced Cell Death in Head and Neck Squamous Carcinoma
Source: Cancers (Basel). 2023 Feb 6;15(4):1029. doi: 10.3390/cancers15041029 (PMC9954698; doi:10.3390/cancers15041029)
Supplement: Supplementary file 1 [file cancers-15-01029-s001.zip]

Archive with 1 entries (1 files):
- cancers-2206671-supplementary.pdf
